# Supplementary material for: An Amperometric Biosensor Based on a Bilayer of Electrodeposited Graphene Oxide and Co-Crosslinked Tyrosinase for L-Dopa Detection in Untreated Human Plasma
Source: Molecules. 2023 Jul 6;28(13):5239. doi: 10.3390/molecules28135239 (PMC10343914; doi:10.3390/molecules28135239)
Supplement: Supplementary file 1 [file molecules-28-05239-s001.zip]

Archive with 1 entries (1 files):
- molecules-2468120-supplementary.pdf
